# Supplementary material for: An Improved Protocol for Targeted Differentiation of Primed Human Induced Pluripotent Stem Cells into HLA-G-Expressing Trophoblasts to Enable the Modeling of Placenta-Related Disorders
Source: Cells. 2023 Aug 15;12(16):2070. doi: 10.3390/cells12162070 (PMC10453333; doi:10.3390/cells12162070)
Supplement: Supplementary file 1 [file cells-12-02070-s001.zip]

Archive with 1 entries (1 files):
- cells-2477087-supplementary.pdf
